# Supplementary material for: Quaternary to recent uplift rates of salt diapirs in the Romanian Carpathians determined from radiocarbon dating and PSInSAR data
Source: Sci Rep. 2025 Jul 2;15:23379. doi: 10.1038/s41598-025-08293-8 (PMC12222816; doi:10.1038/s41598-025-08293-8)
Supplement: Supplementary file 1 — Supplementary Material 1 [file 41598_2025_8293_MOESM1_ESM.xlsx]

## Sheet: Sheet2
Sample Name	Name	Unmodelled (BCE/CE)			Years BP			Elevation difference (in mm)		Velocity (in mm/y)			Average	Range (±)
		from_95_4	to_95_4		y	y
L2W	ETH-142477 R_Date(709,17)	1272	1376		753	649		7300		9.69456	11.2481		10.4713	0.776759
L3W	ETH-142478 R_Date(748,17)	1231	1287		794	738		25100		31.6121	34.0108		32.8115	1.19937
L3W	ETH-142479 R_Date(914,17)	1042	1206		983	819		25100		25.5341	30.6471		28.0906	2.55653
L3L	RoAMS-5624.1 R_Date(893,27)	1045	1221		980	804		25100		25.6122	31.2189		28.4156	2.80333
Layer 3 range		1042	1287		983	738		25100		25.5341	34.0108		29.7725	4.23838
