# Supplementary material for: Quaternary to recent uplift rates of salt diapirs in the Romanian Carpathians determined from radiocarbon dating and PSInSAR data
Source: Sci Rep. 2025 Jul 2;15:23379. doi: 10.1038/s41598-025-08293-8 (PMC12222816; doi:10.1038/s41598-025-08293-8)
Supplement: Supplementary file 2 — Supplementary Material 2 [file 41598_2025_8293_MOESM2_ESM.xlsx]

## Sheet: Tamas_salt_2025
Sample Name	Name	Unmodelled (BCE/CE)
		from_95_4	to_95_4
L2W	ETH-142477 R_Date(709,17)	1272	1376
L3W	ETH-142478 R_Date(748,17)	1231	1287
L3W	ETH-142479 R_Date(914,17)	1042	1206
L3L	RoAMS-5624.1 R_Date(893,27)	1045	1221

## Sheet: Final Results
Sample	Sample	Sample	Description			Material		C14 age	±1σ	F14C	±1σ	δC13
Name	Code	#	Description1	Description2				BP				‰
L2W	M2	Manzalesti salt diapir (Buzau, Romania)	Wood sample from a salt diapir (Manzalesti, Buzau, Romania)	well-preserved wood fragment from the wall of the salt diapir	Wood_layer 2	wood	ETH-142477	709	17	0.915495	0.00198429	-26.6837
L3W	M3a	Manzalesti salt diapir (Buzau, Romania)	Wood sample from a salt diapir (Manzalesti, Buzau, Romania)	well-preserved wood fragment from the wall of the salt diapir	Wood_layer 3	wood	ETH-142478	748	17	0.911098	0.0019407	-23.9292
L3W	M3b	Manzalesti salt diapir (Buzau, Romania)	Wood sample from a salt diapir (Manzalesti, Buzau, Romania)	well-preserved wood fragment from the wall of the salt diapir	Wood_layer 3	wood	ETH-142479	914	17	0.892436	0.00189344	-23.2037
L3L	M3	Manzalesti salt diapir (Buzau, Romania)	Leaf sample from a salt diapir (Manzalesti, Buzau, Romania)	altered leaf fragment from the wall of the salt diapir	Leaf_layer 3	leaf	RoAMS-5624.1	893	27
